# Supplementary material for: Light-dependent N-end rule-mediated disruption of protein function in Saccharomyces cerevisiae and Drosophila melanogaster
Source: PLoS Genet. 2021 May 17;17(5):e1009544. doi: 10.1371/journal.pgen.1009544 (PMC8158876; doi:10.1371/journal.pgen.1009544)
Supplement: S1 Movie — A single embryo expressing Dorsal-GFP was imaged from nuclear cycle (nc) 12 until gastrulation (st.6), demonstrating the formation of a normal ventral-to-dorsal gradient of nuclear accumulation in the absence of CactDN expression. In brief, the embryo was imaged under three conditions as outlined in Fig 9A: (i) imaging was initiated at nc12 using the low power (3.1%) 488nm laser; (ii)10min later (nc13) high power (10%) 488nm was applied for a period of 20min; finally, after a resting period of 35min, imaging was reinitiated at low power (3.1%) 488nm, extending until gastrulation. The movie is a sequential compilation of these 3 imaging sessions taken over time, and due to lack of CactDN serves as a control for the movies of embryos expressing the various degron-tagged versions of CactDN. Snapshots from the movie are shown in Fig 9B–9B“‘. (ZIP) [file pgen.1009544.s001.zip]

Archive with 3 entries (2 files):
- S1_Movie.mov
- __MACOSX/
- __MACOSX/._S1_Movie.mov
