# Supplementary material for: Light-dependent N-end rule-mediated disruption of protein function in Saccharomyces cerevisiae and Drosophila melanogaster
Source: PLoS Genet. 2021 May 17;17(5):e1009544. doi: 10.1371/journal.pgen.1009544 (PMC8158876; doi:10.1371/journal.pgen.1009544)
Supplement: S2 Movie — The movie shows an embryo expressing Dorsal-GFP and PND-HA-CactDN imaged using the same conditions as described for S1 Movie from nc12 to nc14/gastrulation; importantly, including 20 min high power blue light (i.e. 488nm, 10%) illumination used to initiate degron-mediated loss of PND-HA-CactusDN activity at nc13/14, resulting in Dorsal-GFP nuclear localization. Snapshots from the movie are shown in Fig 9C–9C“‘. (ZIP) [file pgen.1009544.s002.zip]

Archive with 3 entries (2 files):
- S2_Movie.mov
- __MACOSX/
- __MACOSX/._S2_Movie.mov
