# Supplementary material for: Light-dependent N-end rule-mediated disruption of protein function in Saccharomyces cerevisiae and Drosophila melanogaster
Source: PLoS Genet. 2021 May 17;17(5):e1009544. doi: 10.1371/journal.pgen.1009544 (PMC8158876; doi:10.1371/journal.pgen.1009544)
Supplement: S3 Movie — The movie shows an embryo expressing Dorsal-GFP together with PND-HA-CactDN fusion protein, imaged under low power blue light only (488 nm, 3.1%) initiating at nc12 and continuing until late nc14/gastrulation over a period of ~75 min. Snapshots from the movie are shown in Fig 9D–9D“‘. (ZIP) [file pgen.1009544.s003.zip]

Archive with 3 entries (2 files):
- S3_Movie.mov
- __MACOSX/
- __MACOSX/._S3_Movie.mov
