# Supplementary material for: Light-dependent N-end rule-mediated disruption of protein function in Saccharomyces cerevisiae and Drosophila melanogaster
Source: PLoS Genet. 2021 May 17;17(5):e1009544. doi: 10.1371/journal.pgen.1009544 (PMC8158876; doi:10.1371/journal.pgen.1009544)
Supplement: S4 Movie — The movie shows an embryo expressing Dorsal-GFP and CactDN-B-LID using the same conditions described for S1 Movie, from nc12 to nc14/gastrulation, importantly including 20 min high power blue light illumination (488nm, 8.6%) to initiate degron-mediated loss of CactDN-B-LID activity at nc13/14, resulting in Dorsal-GFP nuclear localization. Snapshots from the movie are shown in Fig 9E–9E“‘. (ZIP) [file pgen.1009544.s004.zip]

Archive with 3 entries (2 files):
- S4_Movie.mov
- __MACOSX/
- __MACOSX/._S4_Movie.mov
