# Supplementary material for: Light-dependent N-end rule-mediated disruption of protein function in Saccharomyces cerevisiae and Drosophila melanogaster
Source: PLoS Genet. 2021 May 17;17(5):e1009544. doi: 10.1371/journal.pgen.1009544 (PMC8158876; doi:10.1371/journal.pgen.1009544)
Supplement: S6 Movie — The movie shows an embryo expressing Dorsal-GFP together with CactDN-psd from nc12 up to nc14. In brief, embryos were imaged under two conditions: (i) first, imaging was initiated at nc12 using the low power 488nm laser; (ii) after mitotic division (nc13), high power 488nm laser light was applied for a period of 20min. Importantly, high power blue light (488nm) illumination initiated degron-mediated loss of CactDN-psd activity during nc13, resulting in transient Dorsal-GFP nuclear localization just before the onset of nuclear mitosis. The movie is a compilation of these 2 imaging sessions taken over time. Snapshots from the movie are shown in Fig 10A–10A“‘. (ZIP) [file pgen.1009544.s006.zip]

Archive with 3 entries (2 files):
- S6_Movie.mov
- __MACOSX/
- __MACOSX/._S6_Movie.mov
