# Supplementary material for: Light-dependent N-end rule-mediated disruption of protein function in Saccharomyces cerevisiae and Drosophila melanogaster
Source: PLoS Genet. 2021 May 17;17(5):e1009544. doi: 10.1371/journal.pgen.1009544 (PMC8158876; doi:10.1371/journal.pgen.1009544)
Supplement: S7 Movie — The movie shows an embryo expressing Dorsal-GFP together with CactDN-psd imaged under low power 488 nm laser light, 3.1% from nc12 to nc14. Snapshots from the movie are shown in Fig 10B–10B“‘. (ZIP) [file pgen.1009544.s007.zip]

Archive with 3 entries (2 files):
- S7_Movie.mov
- __MACOSX/
- __MACOSX/._S7_Movie.mov
