# Supplementary material for: Light-dependent N-end rule-mediated disruption of protein function in Saccharomyces cerevisiae and Drosophila melanogaster
Source: PLoS Genet. 2021 May 17;17(5):e1009544. doi: 10.1371/journal.pgen.1009544 (PMC8158876; doi:10.1371/journal.pgen.1009544)
Supplement: S8 Movie — The movie shows an embryo expressing Dorsal-GFP together with CactDN-psd which was exposed to high power blue light (488nm, 10%) for 20 min, initiating at nc12 and extending into nc13, and subsequently imaged with low power light (488 nm, 3.1%) until the end of nc13. Snapshots from the movie are shown in Fig 10C–10C“‘. (ZIP) [file pgen.1009544.s008.zip]

Archive with 3 entries (2 files):
- S8_Movie.mov
- __MACOSX/
- __MACOSX/._S8_Movie.mov
